# Supplementary material for: A Core Effector MoPce1 Is Required for the Pathogenicity of Magnaporthe oryzae by Modulating Catalase‐Mediated H2O2 Homeostasis in Rice
Source: Mol Plant Pathol. 2026 Jan 16;27(1):e70206. doi: 10.1111/mpp.70206 (PMC12811410; doi:10.1111/mpp.70206)
Supplement: Supplementary file 6 — Table S1: List of putative core effectors. [file MPP-27-e70206-s008.xlsx]

## Sheet: Sheet1
Group	Pyricularia_70-15	Pyricularia_BR32	Pyricularia_Ds0505	Pyricularia_EI9604	Pyricularia_SV9610	Pyricularia_P1609	Colletotrichum gloeosporioides	Ustilago maydis
OG0000000	MGG_00677T0 | MGG_00677 | Magnaporthe oryzae 70-15 endoglucanase-1 (258 aa), MGG_08537T0 | MGG_08537 | Magnaporthe oryzae 70-15 endoglucanase-1 (265 aa), MGG_08537T0 | MGG_08537 | Magnaporthe oryzae 70-15 endoglucanase-1 (265 aa), MGG_08537T0 | MGG_08537 | Magnaporthe oryzae 70-15 endoglucanase-1 (265 aa), MGG_08537T0 | MGG_08537 | Magnaporthe oryzae 70-15 endoglucanase-1 (265 aa), MGG_08537T0 | …	BR32_protein_00677_258aa, BR32_protein_08537_265aa, BR32_protein_10972_310aa	Ds0505_protein_12423_264aa, Ds0505_protein_3604_307aa, Ds0505_protein_4385_257aa	MGG_00677_EI9604_258aa, MGG_08537_EI9604_531aa, MGG_10972_EI9604_310aa	MGG_00677_SV9610_258aa, MGG_08537_SV9610_531aa, MGG_10972_SV9610_310aa	P1609_11941_263aa, P1609_8643_263aa	Cg_XP_007275023.1, Cg_XP_007282282.1, Cg_XP_007285310.1
OG0000013	MGG_02531T0 | MGG_02531 | Magnaporthe oryzae 70-15 minor extracellular protease vpr (910 aa), MGG_03316T0 | MGG_03316 | Magnaporthe oryzae 70-15 serin endopeptidase (908 aa), MGG_03316T0 | MGG_03316 | Magnaporthe oryzae 70-15 serin endopeptidase (908 aa), MGG_03316T1 | MGG_03316 | Magnaporthe oryzae 70-15 serin endopeptidase (808 aa), MGG_03316T1 | MGG_03316 | Magnaporthe oryzae 70-15 serin endop…	BR32_contig_protein_20466_555aa_fgenesh, BR32_contig_protein_21519_362aa_fgenesh, BR32_protein_02531_910aa, BR32_protein_02649_901aa, BR32_protein_03316_908aa, BR32_protein_03870_918aa, BR32_protein_08415_903aa, BR32_protein_08429_681aa, BR32_protein_09073_903aa, BR32_protein_09352_907aa, BR32_protein_09817_903aa, BR32_protein_09990_892aa, BR32_protein_13977_964aa	Ds0505_protein_10071_960aa, Ds0505_protein_10357_910aa, Ds0505_protein_10600_904aa, Ds0505_protein_10631_917aa, Ds0505_protein_11619_852aa, Ds0505_protein_12432_152aa, Ds0505_protein_1386_895aa, Ds0505_protein_6261_1013aa, Ds0505_protein_679_894aa, Ds0505_protein_7472_892aa, Ds0505_protein_7763_903aa, Ds0505_protein_9586_349aa, Ds0505_protein_9600_744aa, Ds0505_protein_9761_950aa	MGG_02531_EI9604_910aa, MGG_02649_EI9604_901aa, MGG_03316_EI9604_1717aa, MGG_03870_EI9604_918aa, MGG_08415_EI9604_903aa, MGG_08429_EI9604_681aa, MGG_08436_EI9604_920aa, MGG_09073_EI9604_903aa, MGG_09352_EI9604_907aa, MGG_09817_EI9604_903aa, MGG_09990_EI9604_892aa, MGG_13977_EI9604_964aa	MGG_02531_SV9610_910aa, MGG_02649_SV9610_901aa, MGG_03316_SV9610_1717aa, MGG_03870_SV9610_918aa, MGG_08415_SV9610_903aa, MGG_08429_SV9610_681aa, MGG_08436_SV9610_920aa, MGG_09073_SV9610_903aa, MGG_09352_SV9610_907aa, MGG_09817_SV9610_903aa, MGG_09990_SV9610_892aa, MGG_13977_SV9610_964aa	P1609_11625_909aa, P1609_11885_1045aa, P1609_11919_952aa, P1609_12502_896aa, P1609_2158_478aa, P1609_2945_901aa, P1609_3702_916aa, P1609_4722_902aa, P1609_4863_906aa, P1609_5090_919aa	Cg_XP_007273582.1, Cg_XP_007274792.1, Cg_XP_007275194.1, Cg_XP_007276515.1, Cg_XP_007276804.1, Cg_XP_007277087.1, Cg_XP_007277304.1, Cg_XP_007277396.1, Cg_XP_007278637.1, Cg_XP_007279187.1, Cg_XP_007279594.1, Cg_XP_007279627.1, Cg_XP_007280779.1, Cg_XP_007281421.1, Cg_XP_007282803.1, Cg_XP_007285023.1, Cg_XP_007285101.1, Cg_XP_007286883.1, Cg_XP_007287137.1	Um_UM03024
OG0000015	MGG_01941T0 | MGG_01941 | Magnaporthe oryzae 70-15 FAD binding domain-containing protein (521 aa), MGG_13262T0 | MGG_13262 | Magnaporthe oryzae 70-15 FAD binding domain-containing protein (521 aa)	BR32_contig_protein_22086_374aa_fgenesh, BR32_protein_00420_535aa, BR32_protein_01941_521aa, BR32_protein_07067_509aa, BR32_protein_10408_501aa, BR32_protein_13262_521aa	Ds0505_protein_10285_255aa, Ds0505_protein_12239_268aa, Ds0505_protein_1968_508aa, Ds0505_protein_2905_503aa, Ds0505_protein_6199_520aa	EI9604_protein_4332_374aa, MGG_00420_EI9604_535aa, MGG_01941_EI9604_521aa, MGG_07067_EI9604_509aa, MGG_10408_EI9604_501aa, MGG_13262_EI9604_521aa	MGG_00420_SV9610_535aa, MGG_01941_SV9610_521aa, MGG_07067_SV9610_509aa, MGG_10408_SV9610_501aa, MGG_13262_SV9610_521aa	P1609_12198_497aa, P1609_12234_496aa, P1609_12750_527aa, P1609_12851_496aa, P1609_2268_497aa, P1609_6656_520aa	Cg_XP_007272969.1, Cg_XP_007273318.1, Cg_XP_007273584.1, Cg_XP_007273658.1, Cg_XP_007274143.1, Cg_XP_007275189.1, Cg_XP_007275237.1, Cg_XP_007278389.1, Cg_XP_007278558.1, Cg_XP_007278700.1, Cg_XP_007279146.1, Cg_XP_007279573.1, Cg_XP_007279716.1, Cg_XP_007280588.1, Cg_XP_007281132.1, Cg_XP_007281926.1, Cg_XP_007282617.1, Cg_XP_007282716.1, Cg_XP_007282878.1, Cg_XP_007282948.1, Cg_XP_007283670.1, …	Um_UM04533
OG0000018	MGG_01885T0 | MGG_01885 | Magnaporthe oryzae 70-15 beta-glucosidase (798 aa), MGG_01912T0 | MGG_01912 | Magnaporthe oryzae 70-15 beta-glucosidase 1 (811 aa), MGG_09272T0 | MGG_09272 | Magnaporthe oryzae 70-15 beta-glucosidase 1 (874 aa), MGG_09353T0 | MGG_09353 | Magnaporthe oryzae 70-15 beta-glucosidase 1 (727 aa)	BR32_protein_01885_798aa, BR32_protein_01912_811aa, BR32_protein_03508_766aa, BR32_protein_05599_768aa, BR32_protein_08583_569aa, BR32_protein_09272_874aa, BR32_protein_09353_727aa, BR32_protein_14903_759aa	Ds0505_protein_11080_781aa, Ds0505_protein_2848_822aa, Ds0505_protein_2885_753aa, Ds0505_protein_3258_765aa, Ds0505_protein_3484_797aa, Ds0505_protein_4313_786aa, Ds0505_protein_4657_873aa, Ds0505_protein_7837_726aa, Ds0505_protein_8270_767aa	MGG_01885_EI9604_798aa, MGG_01912_EI9604_811aa, MGG_03508_EI9604_766aa, MGG_05599_EI9604_768aa, MGG_08583_EI9604_569aa, MGG_09272_EI9604_874aa, MGG_09353_EI9604_727aa, MGG_14903_EI9604_759aa	MGG_01885_SV9610_798aa, MGG_01912_SV9610_811aa, MGG_03508_SV9610_766aa, MGG_05599_SV9610_768aa, MGG_08583_SV9610_569aa, MGG_09272_SV9610_874aa, MGG_09353_SV9610_727aa, MGG_14903_SV9610_759aa	P1609_10190_767aa, P1609_1514_797aa, P1609_3497_765aa, P1609_4864_727aa, P1609_5658_810aa, P1609_6851_792aa, P1609_7538_873aa	Cg_XP_007275478.1, Cg_XP_007277270.1, Cg_XP_007280340.1, Cg_XP_007281906.1, Cg_XP_007286193.1, Cg_XP_007286341.1, Cg_XP_007286665.1, Cg_XP_007287662.1	Um_UM00446, Um_UM04032, Um_UM06075
OG0000019	MGG_02650T0 | MGG_02650 | Magnaporthe oryzae 70-15 FAD binding domain-containing protein (632 aa), MGG_09727T0 | MGG_09727 | Magnaporthe oryzae 70-15 FAD binding domain-containing protein (630 aa)	BR32_contig_protein_21381_587aa_fgenesh, BR32_protein_02650_265aa, BR32_protein_02818_604aa, BR32_protein_03083_133aa, BR32_protein_09727_630aa, BR32_protein_11936_554aa, BR32_protein_14073_602aa	Ds0505_protein_11913_585aa, Ds0505_protein_1387_634aa, Ds0505_protein_2956_623aa, Ds0505_protein_3301_569aa, Ds0505_protein_5751_629aa, Ds0505_protein_7431_522aa, Ds0505_protein_9700_657aa	MGG_02650_EI9604_632aa, MGG_02818_EI9604_604aa, MGG_03083_EI9604_482aa, MGG_09727_EI9604_479aa, MGG_11936_EI9604_624aa, MGG_14073_EI9604_519aa	MGG_02650_SV9610_632aa, MGG_02818_SV9610_604aa, MGG_03083_SV9610_482aa, MGG_09727_SV9610_630aa, MGG_11936_SV9610_624aa, MGG_14073_SV9610_519aa	P1609_118_740aa, P1609_2557_643aa, P1609_2749_607aa, P1609_2944_643aa, P1609_4872_598aa, P1609_5619_602aa, P1609_8994_604aa	Cg_XP_007272593.1, Cg_XP_007272653.1, Cg_XP_007275434.1, Cg_XP_007275777.1, Cg_XP_007276910.1, Cg_XP_007277052.1, Cg_XP_007277645.1, Cg_XP_007277646.1, Cg_XP_007280350.1, Cg_XP_007282098.1, Cg_XP_007283711.1, Cg_XP_007284408.1, Cg_XP_007285133.1, Cg_XP_007285745.1, Cg_XP_007285968.1, Cg_XP_007285969.1, Cg_XP_007285976.1, Cg_XP_007287637.1
OG0000036	MGG_01872T0 | MGG_01872 | Magnaporthe oryzae 70-15 hypothetical protein (171 aa), MGG_05456T0 | MGG_05456 | Magnaporthe oryzae 70-15 hypothetical protein (195 aa), MGG_05531T0 | MGG_05531 | Magnaporthe oryzae 70-15 hypothetical protein (174 aa), MGG_09570T0 | MGG_09570 | Magnaporthe oryzae 70-15 hypothetical protein (322 aa), MGG_12521T0 | MGG_12521 | Magnaporthe oryzae 70-15 hypothetical protein…	BR32_protein_01872_171aa, BR32_protein_05456_195aa, BR32_protein_05531_174aa, BR32_protein_09570_322aa, BR32_protein_12521_186aa, BR32_protein_15267_93aa	Ds0505_protein_3043_198aa, Ds0505_protein_3494_172aa, Ds0505_protein_4930_336aa, Ds0505_protein_9650_92aa, Ds0505_protein_9713_176aa	EI9604_protein_1329_51aa, MGG_01872_EI9604_171aa, MGG_05456_EI9604_195aa, MGG_05531_EI9604_174aa, MGG_09570_EI9604_322aa, MGG_12521_EI9604_186aa	MGG_01872_SV9610_171aa, MGG_05456_SV9610_195aa, MGG_05531_SV9610_174aa, MGG_09570_SV9610_322aa, MGG_12521_SV9610_186aa, MGG_15267_SV9610_93aa	P1609_1503_176aa, P1609_2571_181aa, P1609_7086_173aa, P1609_7137_183aa, P1609_9929_92aa	Cg_XP_007277493.1, Cg_XP_007281876.1, Cg_XP_007282652.1, Cg_XP_007285290.1, Cg_XP_007285601.1, Cg_XP_007285862.1
OG0000037	MGG_09159T0 | MGG_09159 | Magnaporthe oryzae 70-15 chitin deacetylase (569 aa), MGG_14966T0 | MGG_14966 | Magnaporthe oryzae 70-15 hypothetical protein (394 aa)	BR32_protein_03461_258aa, BR32_protein_05023_353aa, BR32_protein_08774_369aa, BR32_protein_09159_558aa, BR32_protein_12939_486aa, BR32_protein_14966_391aa	Ds0505_protein_11823_368aa, Ds0505_protein_12345_256aa, Ds0505_protein_2225_523aa, Ds0505_protein_3614_391aa, Ds0505_protein_5671_290aa, Ds0505_protein_9064_912aa, Ds0505_protein_9669_355aa	MGG_03461_EI9604_258aa, MGG_05023_EI9604_353aa, MGG_08774_EI9604_369aa, MGG_09159_EI9604_502aa, MGG_12939_EI9604_486aa, MGG_14966_EI9604_391aa	MGG_03461_SV9610_258aa, MGG_05023_SV9610_353aa, MGG_08774_SV9610_369aa, MGG_09159_SV9610_558aa, MGG_12939_SV9610_486aa, MGG_14966_SV9610_394aa, SV9610_protein_4249_236aa	P1609_10886_947aa, P1609_3546_248aa, P1609_5611_398aa, P1609_5807_372aa, P1609_9387_517aa	Cg_XP_007272870.1, Cg_XP_007276482.1, Cg_XP_007276796.1, Cg_XP_007277004.1, Cg_XP_007282622.1, Cg_XP_007284987.1, Cg_XP_007285779.1, Cg_XP_007286832.1	Um_UM00638, Um_UM01143, Um_UM01788, Um_UM02019, Um_UM02689, Um_UM05792
OG0000040	MGG_00066T0 | MGG_00066 | Magnaporthe oryzae 70-15 hypothetical protein (341 aa), MGG_00321T0 | MGG_00321 | Magnaporthe oryzae 70-15 hypothetical protein (335 aa), MGG_01357T0 | MGG_01357 | Magnaporthe oryzae 70-15 hypothetical protein (279 aa), MGG_05354T0 | MGG_05354 | Magnaporthe oryzae 70-15 hypothetical protein (355 aa), MGG_05530T0 | MGG_05530 | Magnaporthe oryzae 70-15 conserved hypothetic…	BR32_protein_00066_341aa, BR32_protein_00321_335aa, BR32_protein_01357_279aa, BR32_protein_05354_350aa, BR32_protein_05530_397aa, BR32_protein_08511_381aa, BR32_protein_09109_355aa, BR32_protein_10514_385aa	Ds0505_protein_10072_280aa, Ds0505_protein_11733_346aa, Ds0505_protein_12038_384aa, Ds0505_protein_505_625aa, Ds0505_protein_588_334aa, Ds0505_protein_6315_354aa, Ds0505_protein_647_354aa, Ds0505_protein_9859_331aa	MGG_00066_EI9604_341aa, MGG_00321_EI9604_335aa, MGG_01357_EI9604_279aa, MGG_05354_EI9604_359aa, MGG_05530_EI9604_397aa, MGG_08511_EI9604_381aa, MGG_09109_EI9604_355aa, MGG_10514_EI9604_385aa	MGG_00066_SV9610_341aa, MGG_00321_SV9610_335aa, MGG_01357_SV9610_279aa, MGG_05354_SV9610_355aa, MGG_05530_SV9610_398aa, MGG_08511_SV9610_381aa, MGG_09109_SV9610_355aa, MGG_10514_SV9610_385aa	P1609_11918_339aa, P1609_12470_354aa, P1609_7085_338aa, P1609_7280_361aa, P1609_7365_395aa, P1609_7997_341aa, P1609_8282_334aa, P1609_969_347aa	Cg_XP_007286730.1	Um_UM05419
OG0000041	MGG_02393T0 | MGG_02393 | Magnaporthe oryzae 70-15 cutinase (288 aa)	BR32_contig_protein_22167_866aa_fgenesh, BR32_protein_00734_229aa, BR32_protein_01943_229aa, BR32_protein_02393_288aa, BR32_protein_03792_265aa, BR32_protein_05798_217aa, BR32_protein_09100_215aa, BR32_protein_11966_199aa, BR32_protein_15460_199aa	Ds0505_protein_10788_502aa, Ds0505_protein_11225_228aa, Ds0505_protein_11727_226aa, Ds0505_protein_3428_216aa, Ds0505_protein_656_214aa, Ds0505_protein_6574_292aa, Ds0505_protein_9221_227aa	EI9604_protein_1814_888aa, EI9604_protein_2899_196aa, MGG_00734_EI9604_229aa, MGG_01943_EI9604_229aa, MGG_02393_EI9604_288aa, MGG_03792_EI9604_265aa, MGG_05798_EI9604_217aa, MGG_11966_EI9604_142aa	MGG_00734_SV9610_229aa, MGG_01943_SV9610_229aa, MGG_02393_SV9610_288aa, MGG_03792_SV9610_265aa, MGG_05798_SV9610_217aa, MGG_09100_SV9610_215aa, MGG_11966_SV9610_199aa, MGG_14959_SV9610_267aa	P1609_12476_214aa, P1609_5496_243aa, P1609_6785_216aa, P1609_8685_226aa, P1609_8965_285aa	Cg_XP_007278454.1, Cg_XP_007279885.1, Cg_XP_007280902.1, Cg_XP_007281237.1, Cg_XP_007281579.1, Cg_XP_007284225.1, Cg_XP_007284287.1, Cg_XP_007285317.1	Um_UM06115
OG0000042	MGG_01146T0 | MGG_01146 | Magnaporthe oryzae 70-15 acetylxylan esterase (230 aa), MGG_11091T0 | MGG_11091 | Magnaporthe oryzae 70-15 hypothetical protein (234 aa), MGG_14095T0 | MGG_14095 | Magnaporthe oryzae 70-15 hypothetical protein (281 aa)	BR32_protein_01146_230aa, BR32_protein_03440_326aa, BR32_protein_09840_300aa, BR32_protein_11091_234aa, BR32_protein_14095_281aa, BR32_protein_15403_260aa	Ds0505_protein_10260_305aa, Ds0505_protein_12070_442aa, Ds0505_protein_3775_229aa, Ds0505_protein_7337_309aa, Ds0505_protein_9009_247aa	MGG_01146_EI9604_230aa, MGG_03440_EI9604_328aa, MGG_09840_EI9604_300aa, MGG_11091_EI9604_234aa, MGG_14095_EI9604_281aa, MGG_15403_EI9604_260aa	MGG_01146_SV9610_230aa, MGG_03440_SV9610_328aa, MGG_09840_SV9610_300aa, MGG_11091_SV9610_234aa, MGG_14095_SV9610_281aa, MGG_15403_SV9610_260aa	P1609_11357_233aa, P1609_3569_325aa, P1609_4746_255aa, P1609_9453_229aa	Cg_XP_007273741.1, Cg_XP_007274149.1, Cg_XP_007276940.1, Cg_XP_007277580.1, Cg_XP_007278272.1, Cg_XP_007285107.1, Cg_XP_007287523.1	Um_UM00445, Um_UM02506, Um_UM03563
OG0000045	MGG_07571T0 | MGG_07571 | Magnaporthe oryzae 70-15 LysM domain-containing protein (143 aa), MGG_09419T0 | MGG_09419 | Magnaporthe oryzae 70-15 LysM domain-containing protein (438 aa)	BR32_contig_protein_20569_348aa_fgenesh, BR32_contig_protein_21065_247aa_fgenesh, BR32_protein_04532_495aa, BR32_protein_05628_282aa, BR32_protein_07571_143aa	Ds0505_protein_7219_500aa, Ds0505_protein_7948_666aa, Ds0505_protein_9196_155aa	EI9604_protein_11753_348aa, EI9604_protein_8275_247aa, MGG_04532_EI9604_495aa, MGG_05628_EI9604_282aa, MGG_07571_EI9604_143aa	MGG_04532_SV9610_495aa, MGG_05628_SV9610_353aa, MGG_07571_SV9610_139aa, MGG_09419_SV9610_438aa, SV9610_protein_6137_247aa	P1609_2560_363aa, P1609_4379_455aa, P1609_4392_390aa, P1609_4887_499aa, P1609_8187_268aa	Cg_XP_007272597.1, Cg_XP_007272600.1, Cg_XP_007272641.1, Cg_XP_007273243.1, Cg_XP_007274218.1, Cg_XP_007277584.1, Cg_XP_007278494.1, Cg_XP_007278577.1, Cg_XP_007279890.1, Cg_XP_007281833.1, Cg_XP_007284045.1, Cg_XP_007284684.1, Cg_XP_007286017.1, Cg_XP_007286213.1, Cg_XP_007286381.1, Cg_XP_007286973.1, Cg_XP_007287167.1	Um_UM02090
OG0000046	MGG_03315T0 | MGG_03315 | Magnaporthe oryzae 70-15 hypothetical protein (335 aa), MGG_07306T0 | MGG_07306 | Magnaporthe oryzae 70-15 mixed-linked glucanase (753 aa)	BR32_contig_protein_21397_336aa_fgenesh, BR32_protein_03315_335aa, BR32_protein_07306_751aa, BR32_protein_07473_630aa, BR32_protein_11652_391aa	Ds0505_protein_10599_334aa, Ds0505_protein_1130_330aa, Ds0505_protein_11886_590aa, Ds0505_protein_375_770aa, Ds0505_protein_745_205aa, Ds0505_protein_7676_142aa	EI9604_protein_8754_336aa, MGG_03315_EI9604_335aa, MGG_07306_EI9604_757aa, MGG_07473_EI9604_630aa, MGG_11652_EI9604_391aa	MGG_03315_SV9610_335aa, MGG_07306_SV9610_755aa, MGG_07473_SV9610_630aa, MGG_11652_SV9610_39aa, SV9610_protein_12304_336aa	P1609_11702_649aa, P1609_3703_336aa, P1609_8102_330aa	Cg_XP_007276908.1, Cg_XP_007280600.1, Cg_XP_007281717.1, Cg_XP_007283317.1, Cg_XP_007287275.1	Um_UM01898, Um_UM02134, Um_UM04368, Um_UM05036
OG0000049	MGG_02201T0 | MGG_02201 | Magnaporthe oryzae 70-15 endothiapepsin (430 aa), MGG_02898T0 | MGG_02898 | Magnaporthe oryzae 70-15 aspergillopepsin-F (408 aa), MGG_09351T0 | MGG_09351 | Magnaporthe oryzae 70-15 aspergillopepsin-F (431 aa), MGG_13598T0 | MGG_13598 | Magnaporthe oryzae 70-15 endothiapepsin (455 aa)	BR32_contig_protein_20749_407aa_fgenesh, BR32_protein_02201_430aa, BR32_protein_02898_408aa, BR32_protein_09351_431aa, BR32_protein_13454_413aa, BR32_protein_13598_455aa	Ds0505_protein_10356_437aa, Ds0505_protein_10773_415aa, Ds0505_protein_11981_431aa, Ds0505_protein_1749_405aa, Ds0505_protein_6362_454aa, Ds0505_protein_6820_431aa	EI9604_protein_11769_783aa, EI9604_protein_523_407aa, MGG_02201_EI9604_430aa, MGG_02898_EI9604_408aa, MGG_09351_EI9604_431aa, MGG_13454_EI9604_413aa	MGG_02201_SV9610_430aa, MGG_02898_SV9610_408aa, MGG_09351_SV9610_431aa, MGG_13454_SV9610_413aa, MGG_13598_SV9610_455aa, SV9610_protein_6742_407aa	P1609_2660_407aa, P1609_4432_433aa, P1609_4862_429aa, P1609_651_404aa, P1609_6911_415aa	Cg_XP_007277454.1, Cg_XP_007278481.1, Cg_XP_007279242.1, Cg_XP_007282429.1	Um_UM00064
OG0000050	MGG_07965T0 | MGG_07965 | Magnaporthe oryzae 70-15 alkaline proteinase (381 aa), MGG_08966T0 | MGG_08966 | Magnaporthe oryzae 70-15 cuticle-degrading protease (381 aa), MGG_10449T0 | MGG_10449 | Magnaporthe oryzae 70-15 proteinase T (385 aa)	BR32_protein_02863_402aa, BR32_protein_07965_381aa, BR32_protein_08966_381aa, BR32_protein_09246_512aa, BR32_protein_10449_385aa	Ds0505_protein_2999_402aa, Ds0505_protein_4536_380aa, Ds0505_protein_8559_397aa, Ds0505_protein_9876_384aa, Ds0505_protein_9929_499aa	MGG_02863_EI9604_402aa, MGG_07965_EI9604_381aa, MGG_08966_EI9604_381aa, MGG_09246_EI9604_512aa, MGG_10449_EI9604_385aa	MGG_02863_SV9610_402aa, MGG_07965_SV9610_381aa, MGG_08966_SV9610_381aa, MGG_09246_SV9610_512aa, MGG_10449_SV9610_385aa	P1609_10501_398aa, P1609_2703_398aa, P1609_705_381aa, P1609_7571_515aa, P1609_96_384aa	Cg_XP_007273115.1, Cg_XP_007277297.1, Cg_XP_007277432.1, Cg_XP_007277684.1, Cg_XP_007280725.1, Cg_XP_007281170.1, Cg_XP_007286854.1, Cg_XP_007287735.1
OG0000066	MGG_00033T0 | MGG_00033 | Magnaporthe oryzae 70-15 hypothetical protein (535 aa)	BR32_protein_00033_535aa, BR32_protein_00531_535aa, BR32_protein_05855_628aa, BR32_protein_12304_729aa	Ds0505_protein_12897_402aa, Ds0505_protein_2725_682aa, Ds0505_protein_6656_554aa, Ds0505_protein_7366_515aa	MGG_00033_EI9604_535aa, MGG_00531_EI9604_535aa, MGG_05855_EI9604_628aa, MGG_12304_EI9604_729aa	MGG_00531_SV9610_535aa, MGG_05855_SV9610_628aa, MGG_12304_SV9610_729aa	P1609_11480_710aa, P1609_2072_566aa, P1609_8485_548aa	Cg_XP_007274058.1, Cg_XP_007274800.1, Cg_XP_007277522.1, Cg_XP_007277671.1, Cg_XP_007278371.1, Cg_XP_007278797.1, Cg_XP_007280672.1, Cg_XP_007282432.1, Cg_XP_007286473.1, Cg_XP_007287483.1	Um_UM01994
OG0000072	MGG_07574T0 | MGG_07574 | Magnaporthe oryzae 70-15 hypothetical protein (258 aa)	BR32_contig_protein_20688_248aa_fgenesh, BR32_contig_protein_20911_285aa_fgenesh, BR32_protein_07574_258aa, BR32_protein_07871_242aa, BR32_protein_16840_243aa	Ds0505_protein_5509_257aa, Ds0505_protein_5626_243aa, Ds0505_protein_9673_242aa, Ds0505_protein_9993_335aa	EI9604_protein_11391_285aa, EI9604_protein_6965_248aa, MGG_07574_EI9604_258aa, MGG_07871_EI9604_242aa, MGG_16840_EI9604_243aa	MGG_07574_SV9610_258aa, MGG_07871_SV9610_242aa, MGG_16840_SV9610_243aa, SV9610_protein_4508_248aa, SV9610_protein_8279_285aa	P1609_10972_242aa, P1609_12440_285aa, P1609_6926_257aa, P1609_9890_243aa	Cg_XP_007274883.1, Cg_XP_007274944.1, Cg_XP_007275091.1, Cg_XP_007278622.1, Cg_XP_007279960.1, Cg_XP_007282079.1, Cg_XP_007285366.1, Cg_XP_007285577.1, Cg_XP_007286846.1	Um_UM00822, Um_UM03112, Um_UM03694
OG0000084	MGG_07559T0 | MGG_07559 | Magnaporthe oryzae 70-15 tripeptidyl-peptidase 1 (576 aa)	BR32_protein_00940_640aa, BR32_protein_07404_602aa, BR32_protein_07559_576aa, BR32_protein_09322_618aa	Ds0505_protein_1163_594aa, Ds0505_protein_12610_616aa, Ds0505_protein_4859_610aa, Ds0505_protein_5274_601aa	MGG_00940_EI9604_640aa, MGG_07404_EI9604_602aa, MGG_07559_EI9604_576aa, MGG_09322_EI9604_618aa	MGG_00940_SV9610_640aa, MGG_07404_SV9610_602aa, MGG_07559_SV9610_576aa, MGG_09322_SV9610_618aa	P1609_12413_602aa, P1609_4833_613aa, P1609_6947_861aa, P1609_9669_609aa	Cg_XP_007276411.1, Cg_XP_007278653.1, Cg_XP_007282822.1, Cg_XP_007284528.1	Um_UM06118
OG0000090	MGG_13777T0 | MGG_13777 | Magnaporthe oryzae 70-15 beta-glucanase (283 aa)	BR32_protein_06493_388aa, BR32_protein_09733_323aa, BR32_protein_09861_284aa, BR32_protein_10475_474aa, BR32_protein_13777_283aa	Ds0505_protein_3111_283aa, Ds0505_protein_5755_286aa, Ds0505_protein_6125_282aa, Ds0505_protein_6516_395aa, Ds0505_protein_7428_327aa	MGG_06493_EI9604_388aa, MGG_09733_EI9604_292aa, MGG_09861_EI9604_284aa, MGG_10475_EI9604_474aa, MGG_13777_EI9604_283aa	MGG_06493_SV9610_388aa, MGG_09733_SV9610_323aa, MGG_09861_SV9610_284aa, MGG_10475_SV9610_477aa, SV9610_protein_4909_192aa	P1609_11219_284aa, P1609_116_314aa, P1609_2136_283aa, P1609_4646_286aa, P1609_4768_284aa	Cg_XP_007274726.1, Cg_XP_007282837.1, Cg_XP_007283430.1, Cg_XP_007286728.1, Cg_XP_007287645.1
OG0000094	MGG_00086T0 | MGG_00086 | Magnaporthe oryzae 70-15 endochitinase (425 aa)	BR32_protein_00086_425aa, BR32_protein_01247_427aa, BR32_protein_05533_437aa, BR32_protein_07927_457aa	Ds0505_protein_3815_507aa, Ds0505_protein_503_884aa, Ds0505_protein_8070_396aa, Ds0505_protein_8652_1031aa	MGG_00086_EI9604_425aa, MGG_01247_EI9604_427aa, MGG_05533_EI9604_437aa, MGG_07927_EI9604_457aa	MGG_00086_SV9610_425aa, MGG_01247_SV9610_427aa, MGG_05533_SV9610_437aa, MGG_07927_SV9610_457aa	P1609_10317_395aa, P1609_12307_395aa, P1609_7089_438aa, P1609_8022_423aa, P1609_845_506aa	Cg_XP_007274527.1, Cg_XP_007276291.1, Cg_XP_007276955.1, Cg_XP_007277108.1	Um_UM04261
OG0000095	MGG_07575T0 | MGG_07575 | Magnaporthe oryzae 70-15 endoglucanase-4 (304 aa), MGG_13241T0 | MGG_13241 | Magnaporthe oryzae 70-15 endoglucanase IV (337 aa)	BR32_protein_07575_304aa, BR32_protein_13241_337aa	Ds0505_protein_10918_342aa, Ds0505_protein_3896_299aa, Ds0505_protein_5508_327aa	MGG_05364_EI9604_381aa, MGG_07575_EI9604_304aa, MGG_13241_EI9604_337aa	MGG_05364_SV9610_382aa, MGG_07575_SV9610_304aa, MGG_13241_SV9610_337aa	P1609_6583_345aa, P1609_6925_302aa	Cg_XP_007272585.1, Cg_XP_007272720.1, Cg_XP_007278361.1, Cg_XP_007281146.1, Cg_XP_007281515.1, Cg_XP_007283605.1, Cg_XP_007285112.1
OG0000101	MGG_08331T0 | MGG_08331 | Magnaporthe oryzae 70-15 endo-1,4-beta-xylanase B (237 aa), MGG_08401T0 | MGG_08401 | Magnaporthe oryzae 70-15 endo-1,4-beta-xylanase B (230 aa), MGG_08424T0 | MGG_08424 | Magnaporthe oryzae 70-15 endo-1,4-beta-xylanase I (232 aa)	BR32_protein_07955_234aa, BR32_protein_08331_237aa, BR32_protein_08401_230aa, BR32_protein_08424_232aa	Ds0505_protein_12886_233aa, Ds0505_protein_4689_231aa, Ds0505_protein_5833_236aa	MGG_07955_EI9604_234aa, MGG_08331_EI9604_237aa, MGG_08401_EI9604_230aa, MGG_08424_EI9604_232aa	MGG_07955_SV9610_234aa, MGG_08331_SV9610_237aa, MGG_08424_SV9610_232aa	P1609_10517_375aa, P1609_11877_230aa, P1609_12083_237aa, P1609_12150_229aa	Cg_XP_007273422.1, Cg_XP_007277672.1, Cg_XP_007280278.1, Cg_XP_007287286.1, Cg_XP_007287342.1	Um_UM06350
OG0000115	MGG_00592T0 | MGG_00592 | Magnaporthe oryzae 70-15 cell wall glucanosyltransferase (368 aa), MGG_09918T0 | MGG_09918 | Magnaporthe oryzae 70-15 hypothetical protein (358 aa)	BR32_protein_00592_368aa, BR32_protein_09918_358aa, BR32_protein_12652_517aa	Ds0505_protein_10639_357aa, Ds0505_protein_3912_359aa, Ds0505_protein_7016_515aa	MGG_00592_EI9604_368aa, MGG_09918_EI9604_358aa, MGG_12652_EI9604_517aa	MGG_00592_SV9610_368aa, MGG_09918_SV9610_358aa, MGG_12652_SV9610_517aa	P1609_8541_364aa	Cg_XP_007277832.1, Cg_XP_007280547.1, Cg_XP_007281575.1, Cg_XP_007284101.1
OG0000116	MGG_14087T0 | MGG_14087 | Magnaporthe oryzae 70-15 beta 1,3 exoglucanase (905 aa), MGG_17486T0 | MGG_17486 | Magnaporthe oryzae 70-15 hypothetical protein (800 aa)	BR32_protein_00659_770aa, BR32_protein_14087_905aa, BR32_protein_17486_800aa	Ds0505_protein_12438_889aa, Ds0505_protein_4365_741aa, Ds0505_protein_7229_155aa, Ds0505_protein_7266_950aa	MGG_00659_EI9604_770aa, MGG_14087_EI9604_905aa, MGG_17486_EI9604_800aa	MGG_00659_SV9610_770aa, MGG_14087_SV9610_905aa, MGG_17486_SV9610_800aa	P1609_77_920aa, P1609_8216_799aa, P1609_8593_736aa	Cg_XP_007281982.1, Cg_XP_007282054.1	Um_UM01395
OG0000120	MGG_04128T0 | MGG_04128 | Magnaporthe oryzae 70-15 hypothetical protein (551 aa)	BR32_contig_protein_20652_671aa_fgenesh, BR32_protein_04128_551aa, BR32_protein_14663_570aa, BR32_protein_15950_536aa	Ds0505_protein_10138_955aa, Ds0505_protein_1132_681aa, Ds0505_protein_2631_550aa, Ds0505_protein_4413_343aa	EI9604_protein_1790_671aa, MGG_04128_EI9604_551aa, MGG_14663_EI9604_570aa, MGG_15950_EI9604_536aa	MGG_04128_SV9610_551aa, MGG_14663_SV9610_570aa, MGG_15950_SV9610_536aa, SV9610_protein_6050_672aa	P1609_12071_490aa	Cg_XP_007277016.1, Cg_XP_007280667.1, Cg_XP_007282975.1	Um_UM01501
OG0000121	MGG_04253T0 | MGG_04253 | Magnaporthe oryzae 70-15 hypothetical protein (446 aa), MGG_09716T0 | MGG_09716 | Magnaporthe oryzae 70-15 carboxypeptidase A2 (425 aa)	BR32_contig_protein_20954_407aa_fgenesh, BR32_protein_04253_446aa, BR32_protein_09716_425aa, BR32_protein_17822_435aa	Ds0505_protein_10681_433aa, Ds0505_protein_5739_424aa, Ds0505_protein_6466_1329aa, Ds0505_protein_8181_434aa	MGG_04253_EI9604_446aa, MGG_08711_EI9604_441aa, MGG_09716_EI9604_425aa, MGG_17822_EI9604_435aa	MGG_04253_SV9610_446aa, MGG_08711_SV9610_441aa, MGG_09716_SV9610_425aa, MGG_17822_SV9610_435aa	P1609_4671_424aa, P1609_4815_434aa, P1609_5498_436aa, P1609_5746_1592aa	Cg_XP_007273879.1, Cg_XP_007274695.1, Cg_XP_007277307.1, Cg_XP_007277370.1, Cg_XP_007281050.1, Cg_XP_007283181.1
OG0000137	MGG_11574T0 | MGG_11574 | Magnaporthe oryzae 70-15 agmatinase (399 aa)	BR32_protein_00671_379aa, BR32_protein_10533_424aa, BR32_protein_11574_399aa	Ds0505_protein_12065_410aa, Ds0505_protein_4377_358aa, Ds0505_protein_6408_622aa	MGG_00671_EI9604_379aa, MGG_10533_EI9604_424aa, MGG_11574_EI9604_399aa	MGG_00671_SV9610_379aa, MGG_10533_SV9610_424aa, MGG_11574_SV9610_399aa	P1609_7332_423aa, P1609_8413_398aa, P1609_8581_392aa	Cg_XP_007277927.1, Cg_XP_007279485.1, Cg_XP_007284702.1, Cg_XP_007285829.1	Um_UM01858
OG0000141	MGG_09640T0 | MGG_09640 | Magnaporthe oryzae 70-15 alpha-amylase 1 (533 aa), MGG_12595T0 | MGG_12595 | Magnaporthe oryzae 70-15 alpha-amylase (462 aa)	BR32_protein_09640_533aa, BR32_protein_10209_567aa, BR32_protein_12595_462aa	Ds0505_protein_10447_681aa, Ds0505_protein_2970_597aa, Ds0505_protein_7399_570aa	MGG_09640_EI9604_533aa, MGG_10209_EI9604_567aa, MGG_12595_EI9604_462aa	MGG_09640_SV9610_533aa, MGG_10209_SV9610_567aa, MGG_12595_SV9610_462aa	P1609_11931_464aa, P1609_2804_461aa	Cg_XP_007274795.1, Cg_XP_007276293.1, Cg_XP_007286677.1
OG0000151	MGG_02309T0 | MGG_02309 | Magnaporthe oryzae 70-15 carboxypeptidase S1 (635 aa), MGG_03995T0 | MGG_03995 | Magnaporthe oryzae 70-15 carboxypeptidase S1 (593 aa)	BR32_protein_02309_635aa, BR32_protein_03995_594aa, BR32_protein_07861_587aa	Ds0505_protein_5612_580aa, Ds0505_protein_5823_616aa, Ds0505_protein_8441_570aa	MGG_02309_EI9604_635aa, MGG_03995_EI9604_594aa, MGG_07861_EI9604_587aa	MGG_02309_SV9610_635aa, MGG_03995_SV9610_594aa, MGG_07861_SV9610_587aa	P1609_9073_634aa, P1609_9898_580aa	Cg_XP_007274734.1, Cg_XP_007278262.1, Cg_XP_007279035.1, Cg_XP_007284770.1, Cg_XP_007286191.1	Um_UM03947, Um_UM03975
OG0000154	MGG_06278T0 | MGG_06278 | Magnaporthe oryzae 70-15 oxidoreductase (306 aa)	BR32_protein_06278_306aa, BR32_protein_06279_883aa	Ds0505_protein_12247_877aa, Ds0505_protein_12248_290aa, Ds0505_protein_4528_279aa	MGG_06278_EI9604_306aa, MGG_06279_EI9604_883aa	MGG_06278_SV9610_306aa, MGG_06279_SV9610_881aa	P1609_4313_294aa, P1609_716_279aa	Cg_XP_007272766.1, Cg_XP_007275560.1, Cg_XP_007275565.1, Cg_XP_007277042.1, Cg_XP_007279593.1, Cg_XP_007281204.1, Cg_XP_007285530.1, Cg_XP_007285624.1
OG0000165	MGG_06834T0 | MGG_06834 | Magnaporthe oryzae 70-15 1,4-beta-D-glucan cellobiohydrolase B (454 aa), MGG_10712T0 | MGG_10712 | Magnaporthe oryzae 70-15 cellulose 1,4-beta-cellobiosidase (450 aa)	BR32_protein_06834_454aa, BR32_protein_07809_449aa, BR32_protein_10712_450aa	Ds0505_protein_10418_453aa, Ds0505_protein_6584_448aa, Ds0505_protein_8184_449aa	MGG_06834_EI9604_454aa, MGG_07809_EI9604_449aa, MGG_10712_EI9604_447aa	MGG_06834_SV9610_454aa, MGG_07809_SV9610_449aa, MGG_10712_SV9610_450aa	P1609_10531_448aa, P1609_4811_448aa, P1609_7855_453aa	Cg_XP_007279666.1, Cg_XP_007281179.1, Cg_XP_007283944.1, Cg_XP_007287504.1
OG0000166	MGG_09717T0 | MGG_09717 | Magnaporthe oryzae 70-15 hypothetical protein (719 aa)	BR32_protein_05337_498aa, BR32_protein_08267_541aa, BR32_protein_09717_719aa	Ds0505_protein_2179_486aa, Ds0505_protein_4735_494aa, Ds0505_protein_5740_699aa	MGG_05337_EI9604_498aa, MGG_08267_EI9604_541aa, MGG_09717_EI9604_719aa	MGG_05337_SV9610_498aa, MGG_08267_SV9610_105aa, MGG_09717_SV9610_719aa	P1609_12408_516aa, P1609_4670_706aa	Cg_XP_007273467.1, Cg_XP_007276574.1, Cg_XP_007278781.1, Cg_XP_007280503.1, Cg_XP_007281537.1, Cg_XP_007283314.1	Um_UM04691, Um_UM05945
OG0000168	MGG_15732T0 | MGG_15732 | Magnaporthe oryzae 70-15 hypothetical protein (485 aa)	BR32_protein_03014_503aa, BR32_protein_06327_475aa, BR32_protein_15732_485aa	Ds0505_protein_1150_501aa, Ds0505_protein_919_474aa	MGG_03014_EI9604_503aa, MGG_06327_EI9604_475aa, MGG_15732_EI9604_485aa	MGG_03014_SV9610_503aa, MGG_06327_SV9610_475aa, MGG_15732_SV9610_485aa	P1609_4261_474aa	Cg_XP_007274528.1, Cg_XP_007275553.1, Cg_XP_007280431.1
OG0000183	MGG_02827T0 | MGG_02827 | Magnaporthe oryzae 70-15 para-nitrobenzyl esterase (561 aa), MGG_12798T0 | MGG_12798 | Magnaporthe oryzae 70-15 para-nitrobenzyl esterase (557 aa)	BR32_protein_02521_602aa, BR32_protein_02827_561aa, BR32_protein_12798_557aa	Ds0505_protein_2409_628aa, Ds0505_protein_2684_603aa, Ds0505_protein_3292_560aa	MGG_02521_EI9604_602aa, MGG_02827_EI9604_561aa, MGG_12798_EI9604_557aa	MGG_02521_SV9610_602aa, MGG_02827_SV9610_561aa, MGG_12798_SV9610_557aa	P1609_4004_557aa	Cg_XP_007274286.1, Cg_XP_007276103.1, Cg_XP_007277403.1, Cg_XP_007280536.1, Cg_XP_007283120.1, Cg_XP_007285007.1
OG0000184	MGG_05483T0 | MGG_05483 | Magnaporthe oryzae 70-15 hypothetical protein (402 aa)	BR32_protein_02884_350aa, BR32_protein_05483_402aa	Ds0505_protein_3024_409aa, Ds0505_protein_9367_357aa	MGG_02884_EI9604_350aa, MGG_05483_EI9604_405aa	MGG_02884_SV9610_350aa, MGG_05483_SV9610_402aa	P1609_2677_420aa, P1609_7160_406aa	Cg_XP_007279374.1, Cg_XP_007280080.1, Cg_XP_007280081.1, Cg_XP_007280639.1, Cg_XP_007280790.1, Cg_XP_007285592.1, Cg_XP_007285679.1	Um_UM00144, Um_UM00257, Um_UM04719
OG0000185	MGG_09360T0 | MGG_09360 | Magnaporthe oryzae 70-15 endonuclease/exonuclease/phosphatase (297 aa)	BR32_contig_protein_21575_307aa_fgenesh, BR32_protein_07632_310aa, BR32_protein_09360_297aa, BR32_protein_14552_273aa	Ds0505_protein_11082_309aa, Ds0505_protein_11196_296aa, Ds0505_protein_8031_307aa, Ds0505_protein_8517_292aa	MGG_07632_EI9604_310aa, MGG_09360_EI9604_297aa, MGG_14552_EI9604_273aa	MGG_07632_SV9610_310aa, MGG_09360_SV9610_297aa, MGG_14552_SV9610_273aa	P1609_10955_307aa, P1609_4891_296aa, P1609_6852_309aa	Cg_XP_007272838.1, Cg_XP_007276575.1, Cg_XP_007280733.1, Cg_XP_007281863.1	Um_UM00684
OG0000197	MGG_04756T0 | MGG_04756 | Magnaporthe oryzae 70-15 glutamyl-tRNA(Gln) amidotransferase subunit A (556 aa)	BR32_protein_02188_560aa, BR32_protein_04756_556aa	Ds0505_protein_10848_560aa, Ds0505_protein_4559_558aa	MGG_02188_EI9604_560aa, MGG_04756_EI9604_556aa	MGG_02188_SV9610_560aa, MGG_04756_SV9610_556aa	P1609_11377_564aa, P1609_9191_558aa	Cg_XP_007275226.1, Cg_XP_007279330.1, Cg_XP_007283689.1, Cg_XP_007285791.1
OG0000208	MGG_01370T0 | MGG_01370 | Magnaporthe oryzae 70-15 vacuolar protein sorting-associated protein 70 (728 aa), MGG_10330T0 | MGG_10330 | Magnaporthe oryzae 70-15 glutamate carboxypeptidase 2 (724 aa)	BR32_protein_01370_728aa, BR32_protein_10330_724aa, BR32_protein_15288_431aa	Ds0505_protein_10757_723aa, Ds0505_protein_1943_730aa, Ds0505_protein_6706_867aa	MGG_01370_EI9604_728aa, MGG_10330_EI9604_724aa, MGG_15288_EI9604_431aa	MGG_01370_SV9610_728aa, MGG_10330_SV9610_724aa, MGG_15288_SV9610_431aa	P1609_987_730aa	Cg_XP_007276975.1, Cg_XP_007278131.1, Cg_XP_007281113.1, Cg_XP_007283367.1, Cg_XP_007287691.1	Um_UM02217
OG0000211	MGG_10586T0 | MGG_10586 | Magnaporthe oryzae 70-15 hypothetical protein (234 aa)	BR32_protein_09412_46aa, BR32_protein_10586_234aa	Ds0505_protein_11432_397aa, Ds0505_protein_8340_233aa	MGG_09412_EI9604_135aa, MGG_10586_EI9604_234aa	MGG_09412_SV9610_312aa, MGG_10586_SV9610_234aa	P1609_11450_209aa, P1609_4967_232aa	Cg_XP_007276111.1, Cg_XP_007277137.1, Cg_XP_007281096.1	Um_UM05366
OG0000223	MGG_08200T0 | MGG_08200 | Magnaporthe oryzae 70-15 hypothetical protein (805 aa)	BR32_protein_00461_477aa, BR32_protein_08200_805aa, BR32_protein_09398_549aa	Ds0505_protein_11419_548aa, Ds0505_protein_5002_812aa, Ds0505_protein_6404_821aa	MGG_00461_EI9604_477aa, MGG_08200_EI9604_805aa, MGG_09398_EI9604_549aa	MGG_00461_SV9610_477aa, MGG_08200_SV9610_805aa, MGG_09398_SV9610_549aa	P1609_1734_812aa, P1609_4940_546aa	Cg_XP_007274052.1, Cg_XP_007278502.1, Cg_XP_007287330.1
OG0000235	MGG_06750T0 | MGG_06750 | Magnaporthe oryzae 70-15 hypothetical protein (749 aa)	BR32_protein_06750_749aa	Ds0505_protein_4809_748aa, Ds0505_protein_9458_795aa	MGG_06750_EI9604_749aa	MGG_06750_SV9610_749aa, MGG_08761_SV9610_899aa	P1609_5792_851aa, P1609_7917_749aa	Cg_XP_007274258.1, Cg_XP_007274715.1, Cg_XP_007279387.1, Cg_XP_007280581.1, Cg_XP_007280791.1, Cg_XP_007282638.1, Cg_XP_007282744.1, Cg_XP_007284485.1
OG0000237	MGG_08752T0 | MGG_08752 | Magnaporthe oryzae 70-15 exopolygalacturonase (465 aa)	BR32_protein_08752_465aa, BR32_protein_18106_145aa	Ds0505_protein_1614_1782aa, Ds0505_protein_3906_210aa	MGG_08752_EI9604_465aa, MGG_18106_EI9604_145aa	MGG_08752_SV9610_465aa, MGG_18106_SV9610_142aa	P1609_5781_464aa	Cg_XP_007273284.1, Cg_XP_007279601.1, Cg_XP_007279714.1, Cg_XP_007282560.1, Cg_XP_007283521.1, Cg_XP_007285556.1, Cg_XP_007286672.1
OG0000238	MGG_09468T0 | MGG_09468 | Magnaporthe oryzae 70-15 hypothetical protein (389 aa)	BR32_protein_09468_389aa, BR32_protein_16250_401aa	Ds0505_protein_791_388aa, Ds0505_protein_8515_400aa	MGG_09468_EI9604_389aa, MGG_16250_EI9604_401aa	MGG_09468_SV9610_389aa, MGG_16250_SV9610_401aa	P1609_6187_388aa, P1609_7589_400aa	Cg_XP_007277409.1, Cg_XP_007278298.1, Cg_XP_007279931.1, Cg_XP_007281172.1
OG0000239	MGG_09805T0 | MGG_09805 | Magnaporthe oryzae 70-15 alpha-galactosidase (503 aa)	BR32_protein_09805_503aa, BR32_protein_11374_513aa, BR32_protein_13626_428aa	Ds0505_protein_1434_512aa, Ds0505_protein_7471_769aa, Ds0505_protein_7775_502aa	MGG_09805_EI9604_503aa, MGG_11374_EI9604_513aa, MGG_13626_EI9604_428aa	MGG_09805_SV9610_503aa, MGG_11374_SV9610_513aa, MGG_13626_SV9610_428aa	P1609_378_500aa, P1609_4553_502aa, P1609_4565_472aa	Cg_XP_007275692.1, Cg_XP_007277233.1, Cg_XP_007282819.1
OG0000241	MGG_10510T0 | MGG_10510 | Magnaporthe oryzae 70-15 ribonuclease T2 (325 aa)	BR32_protein_05342_319aa, BR32_protein_10510_174aa	Ds0505_protein_4742_320aa, Ds0505_protein_7293_326aa	MGG_05342_EI9604_319aa, MGG_10510_EI9604_174aa	MGG_05342_SV9610_319aa, MGG_10510_SV9610_174aa	P1609_9015_343aa	Cg_XP_007280030.1, Cg_XP_007286439.1	Um_UM02611, Um_UM03023
OG0000263	MGG_00245T0 | MGG_00245 | Magnaporthe oryzae 70-15 hypothetical protein (184 aa), MGG_07676T0 | MGG_07676 | Magnaporthe oryzae 70-15 hypothetical protein (230 aa)	BR32_protein_00245_184aa, BR32_protein_01401_253aa, BR32_protein_07676_230aa	Ds0505_protein_3512_230aa, Ds0505_protein_7283_183aa, Ds0505_protein_818_203aa	MGG_00245_EI9604_184aa, MGG_07676_EI9604_230aa	MGG_00245_SV9610_184aa, MGG_07676_SV9610_230aa	P1609_1019_203aa, P1609_11860_326aa, P1609_8197_587aa	Cg_XP_007273796.1, Cg_XP_007281419.1, Cg_XP_007282962.1
OG0000264	MGG_00552T0 | MGG_00552 | Magnaporthe oryzae 70-15 acid phosphatase (464 aa), MGG_12020T0 | MGG_12020 | Magnaporthe oryzae 70-15 phosphate-repressible acid phosphatase (534 aa)	BR32_protein_00552_464aa, BR32_protein_12020_534aa	Ds0505_protein_11420_542aa, Ds0505_protein_3588_458aa	MGG_00552_EI9604_464aa, MGG_12020_EI9604_534aa	MGG_00552_SV9610_464aa, MGG_12020_SV9610_534aa	P1609_4941_517aa, P1609_8516_530aa	Cg_XP_007274295.1, Cg_XP_007286029.1, Cg_XP_007286576.1	Um_UM05803
OG0000270	MGG_08938T0 | MGG_08938 | Magnaporthe oryzae 70-15 hypothetical protein (365 aa)	BR32_protein_08938_363aa	Ds0505_protein_5186_341aa	MGG_08938_EI9604_363aa	MGG_08938_SV9610_363aa	P1609_680_369aa	Cg_XP_007275399.1, Cg_XP_007276556.1, Cg_XP_007286574.1	Um_UM02510
OG0000289	MGG_02257T0 | MGG_02257 | Magnaporthe oryzae 70-15 hypothetical protein (318 aa)	BR32_protein_02257_318aa, BR32_protein_10699_327aa	Ds0505_protein_12403_326aa, Ds0505_protein_5650_334aa	MGG_02257_EI9604_318aa, MGG_10699_EI9604_327aa	MGG_02257_SV9610_318aa, MGG_10699_SV9610_327aa	P1609_4798_302aa	Cg_XP_007278609.1, Cg_XP_007282816.1	Um_UM00102, Um_UM05528, Um_UM06247
OG0000290	MGG_02778T0 | MGG_02778 | Magnaporthe oryzae 70-15 hypothetical protein (181 aa), MGG_11009T0 | MGG_11009 | Magnaporthe oryzae 70-15 hypothetical protein (349 aa)	BR32_contig_protein_21120_360aa_fgenesh, BR32_contig_protein_22534_292aa_fgenesh, BR32_protein_02778_181aa	Ds0505_protein_10456_180aa, Ds0505_protein_3855_289aa, Ds0505_protein_4941_260aa	EI9604_protein_11050_330aa, MGG_02778_EI9604_181aa, MGG_11009_EI9604_342aa	MGG_02778_SV9610_181aa, MGG_11009_SV9610_346aa, SV9610_protein_3668_330aa	P1609_2793_180aa, P1609_6277_309aa, P1609_9414_308aa	Cg_XP_007274298.1, Cg_XP_007274533.1, Cg_XP_007278715.1, Cg_XP_007284734.1, Cg_XP_007285942.1
OG0000313	MGG_01863T0 | MGG_01863 | Magnaporthe oryzae 70-15 aminopeptidase Y (505 aa)	BR32_protein_01863_505aa, BR32_protein_09692_517aa, BR32_protein_12442_490aa	Ds0505_protein_1195_504aa, Ds0505_protein_7822_413aa, Ds0505_protein_8510_466aa	MGG_01863_EI9604_505aa, MGG_09692_EI9604_517aa, MGG_12442_EI9604_490aa	MGG_01863_SV9610_505aa, MGG_09692_SV9610_517aa	P1609_1493_507aa, P1609_4698_516aa	Cg_XP_007273758.1, Cg_XP_007286350.1	Um_UM06456
OG0000314	MGG_01876T0 | MGG_01876 | Magnaporthe oryzae 70-15 chitinase 3 (384 aa)	BR32_protein_01876_384aa, BR32_protein_04073_370aa	Ds0505_protein_11365_369aa, Ds0505_protein_3490_381aa	MGG_01876_EI9604_384aa, MGG_04073_EI9604_370aa	MGG_01876_SV9610_384aa, MGG_04073_SV9610_370aa	P1609_1508_380aa	Cg_XP_007275735.1, Cg_XP_007277208.1	Um_UM02758
OG0000317	MGG_05844T0 | MGG_05844 | Magnaporthe oryzae 70-15 mannan endo-1,4-beta-mannosidase 1 (402 aa)	BR32_protein_05844_402aa, BR32_protein_11999_408aa	Ds0505_protein_6667_852aa, Ds0505_protein_9342_416aa	MGG_05844_EI9604_402aa, MGG_11999_EI9604_408aa	MGG_05844_SV9610_404aa, MGG_11999_SV9610_408aa	P1609_12992_389aa, P1609_4855_417aa	Cg_XP_007281540.1, Cg_XP_007282218.1, Cg_XP_007286135.1	Um_UM01604
OG0000319	MGG_10466T0 | MGG_10466 | Magnaporthe oryzae 70-15 hypothetical protein (266 aa)	BR32_protein_01085_250aa, BR32_protein_10466_266aa	Ds0505_protein_3469_277aa, Ds0505_protein_4042_248aa, Ds0505_protein_9344_229aa	MGG_01085_EI9604_250aa, MGG_10466_EI9604_266aa	MGG_01085_SV9610_250aa, MGG_01896_SV9610_325aa, MGG_10466_SV9610_266aa	P1609_9519_256aa	Cg_XP_007273612.1, Cg_XP_007276847.1, Cg_XP_007281522.1
OG0000321	MGG_15457T0 | MGG_15457 | Magnaporthe oryzae 70-15 arylsulfatase (644 aa)	BR32_protein_07920_634aa, BR32_protein_15457_644aa	Ds0505_protein_10054_626aa, Ds0505_protein_11251_138aa, Ds0505_protein_5301_70aa	MGG_07920_EI9604_634aa, MGG_15457_EI9604_98aa	MGG_07920_SV9610_634aa, MGG_15457_SV9610_644aa	P1609_9936_552aa	Cg_XP_007276952.1, Cg_XP_007283447.1, Cg_XP_007285707.1, Cg_XP_007286631.1, Cg_XP_007287096.1, Cg_XP_007287663.1
OG0000361	MGG_04973T0 | MGG_04973 | Magnaporthe oryzae 70-15 carbonate dehydratase (273 aa)	BR32_protein_01692_405aa, BR32_protein_04973_273aa	Ds0505_protein_10555_272aa, Ds0505_protein_7107_379aa	MGG_01692_EI9604_395aa, MGG_04973_EI9604_273aa	MGG_01692_SV9610_408aa, MGG_04973_SV9610_273aa	P1609_1308_406aa, P1609_8809_272aa	Cg_XP_007275080.1, Cg_XP_007283344.1, Cg_XP_007285612.1, Cg_XP_007287323.1
OG0000410	MGG_05716T0 | MGG_05716 | Magnaporthe oryzae 70-15 hypothetical protein (176 aa)	BR32_protein_05716_176aa, BR32_protein_08300_166aa	Ds0505_protein_11856_176aa, Ds0505_protein_157_166aa	MGG_05716_EI9604_176aa, MGG_08300_EI9604_166aa	MGG_05716_SV9610_176aa, MGG_08300_SV9610_166aa	P1609_10067_169aa, P1609_12045_165aa	Cg_XP_007274370.1, Cg_XP_007283385.1, Cg_XP_007284288.1, Cg_XP_007287274.1
OG0000417	MGG_10720T0 | MGG_10720 | Magnaporthe oryzae 70-15 guanyl-specific ribonuclease F1 (181 aa)	BR32_protein_04308_54aa, BR32_protein_10720_181aa	Ds0505_protein_8176_183aa	MGG_04308_EI9604_54aa, MGG_10720_EI9604_184aa	MGG_04308_SV9610_54aa, MGG_10720_SV9610_181aa	P1609_102_88aa, P1609_12421_137aa, P1609_4821_182aa	Cg_XP_007278775.1, Cg_XP_007281492.1, Cg_XP_007282128.1	Um_UM01801
OG0000473	MGG_02245T0 | MGG_02245 | Magnaporthe oryzae 70-15 endoglucanase type F (381 aa)	BR32_protein_01542_332aa, BR32_protein_02245_381aa	Ds0505_protein_8971_380aa, Ds0505_protein_9155_331aa	MGG_01542_EI9604_332aa, MGG_02245_EI9604_381aa	MGG_01542_SV9610_332aa, MGG_02245_SV9610_381aa	P1609_1169_331aa, P1609_9048_384aa	Cg_XP_007281248.1, Cg_XP_007285158.1	Um_UM03411
OG0000476	MGG_05100T0 | MGG_05100 | Magnaporthe oryzae 70-15 hypothetical protein (178 aa)	BR32_protein_03755_255aa, BR32_protein_05100_178aa	Ds0505_protein_11985_302aa, Ds0505_protein_4687_316aa, Ds0505_protein_9049_177aa	MGG_03755_EI9604_105aa, MGG_05100_EI9604_178aa, MGG_13936_EI9604_432aa	MGG_03755_SV9610_247aa, MGG_05100_SV9610_178aa	P1609_10895_182aa, P1609_4996_277aa	Cg_XP_007274685.1, Cg_XP_007278247.1	Um_UM04343
OG0000477	MGG_05663T0 | MGG_05663 | Magnaporthe oryzae 70-15 carboxypeptidase Y (553 aa)	BR32_protein_05663_553aa	Ds0505_protein_6714_552aa	MGG_05663_EI9604_553aa	MGG_05663_SV9610_553aa	P1609_10122_553aa	Cg_XP_007273010.1, Cg_XP_007276746.1, Cg_XP_007279117.1, Cg_XP_007283129.1	Um_UM01886, Um_UM04641
OG0000478	MGG_05989T0 | MGG_05989 | Magnaporthe oryzae 70-15 seprase (779 aa)	BR32_protein_05989_779aa, BR32_protein_07745_939aa	Ds0505_protein_10898_778aa, Ds0505_protein_8737_938aa	MGG_05989_EI9604_779aa, MGG_07745_EI9604_939aa	MGG_05989_SV9610_779aa, MGG_07745_SV9610_939aa	P1609_6561_778aa	Cg_XP_007275770.1, Cg_XP_007277236.1, Cg_XP_007277237.1	Um_UM05273
OG0000479	MGG_06953T0 | MGG_06953 | Magnaporthe oryzae 70-15 hypothetical protein (139 aa)	BR32_contig_protein_21541_274aa_fgenesh, BR32_protein_06953_139aa	Ds0505_protein_8954_138aa	EI9604_protein_2214_274aa, MGG_06953_EI9604_139aa	MGG_06953_SV9610_139aa, SV9610_protein_12184_274aa	P1609_11867_273aa, P1609_7722_138aa	Cg_XP_007275828.1, Cg_XP_007284430.1, Cg_XP_007284848.1, Cg_XP_007284884.1
OG0000484	MGG_09995T0 | MGG_09995 | Magnaporthe oryzae 70-15 glucan 1,3-beta-glucosidase (1432 aa)	BR32_protein_09995_1432aa	Ds0505_protein_7481_1431aa	MGG_09995_EI9604_1432aa	MGG_09995_SV9610_1432aa	P1609_11021_1669aa, P1609_4555_1431aa, P1609_4712_525aa	Cg_XP_007272858.1, Cg_XP_007274633.1, Cg_XP_007275258.1, Cg_XP_007282927.1, Cg_XP_007284610.1
OG0000555	MGG_01655T0 | MGG_01655 | Magnaporthe oryzae 70-15 copper radical oxidase (1004 aa)	BR32_protein_01655_1004aa	Ds0505_protein_619_989aa	MGG_01655_EI9604_1004aa	MGG_01655_SV9610_1004aa	P1609_1274_974aa, P1609_5703_544aa	Cg_XP_007276267.1, Cg_XP_007281412.1, Cg_XP_007281629.1, Cg_XP_007282946.1
OG0000556	MGG_02853T0 | MGG_02853 | Magnaporthe oryzae 70-15 nuclease PA3 (307 aa)	BR32_protein_02853_307aa	Ds0505_protein_10988_306aa	MGG_02853_EI9604_307aa	MGG_02853_SV9610_307aa	P1609_2711_306aa	Cg_XP_007281976.1, Cg_XP_007283069.1, Cg_XP_007286903.1	Um_UM00973
OG0000563	MGG_12847T0 | MGG_12847 | Magnaporthe oryzae 70-15 hypothetical protein (231 aa)	BR32_protein_12847_231aa	Ds0505_protein_11414_231aa	MGG_12847_EI9604_231aa	MGG_12847_SV9610_231aa	P1609_4218_206aa	Cg_XP_007279972.1, Cg_XP_007285531.1
OG0000620	MGG_02239T0 | MGG_02239 | Magnaporthe oryzae 70-15 hypothetical protein (172 aa)	BR32_protein_02239_172aa, BR32_protein_03507_213aa	Ds0505_protein_3256_243aa, Ds0505_protein_8963_171aa	MGG_02239_EI9604_172aa, MGG_03507_EI9604_213aa	MGG_02239_SV9610_172aa, MGG_03507_SV9610_213aa	P1609_3498_212aa, P1609_9036_175aa	Cg_XP_007278398.1, Cg_XP_007286488.1	Um_UM05049
OG0000621	MGG_04847T0 | MGG_04847 | Magnaporthe oryzae 70-15 peptidase M14 (450 aa), MGG_07704T0 | MGG_07704 | Magnaporthe oryzae 70-15 carboxypeptidase A (444 aa)	BR32_protein_04847_450aa, BR32_protein_07704_444aa	Ds0505_protein_338_443aa, Ds0505_protein_8009_449aa	MGG_04847_EI9604_450aa, MGG_07704_EI9604_444aa	MGG_04847_SV9610_450aa, MGG_07704_SV9610_444aa	P1609_10635_462aa, P1609_6163_449aa	Cg_XP_007279368.1, Cg_XP_007281755.1
OG0000623	MGG_08041T0 | MGG_08041 | Magnaporthe oryzae 70-15 metalloprotease 1 (284 aa)	BR32_protein_08041_284aa	Ds0505_protein_2485_283aa	MGG_08041_EI9604_284aa	MGG_08041_SV9610_284aa	P1609_1580_285aa	Cg_XP_007274689.1, Cg_XP_007277412.1, Cg_XP_007284403.1, Cg_XP_007285922.1, Cg_XP_007286937.1	Um_UM00411, Um_UM03630, Um_UM05774
OG0000689	MGG_00095T0 | MGG_00095 | Magnaporthe oryzae 70-15 hypothetical protein (438 aa)	BR32_protein_00095_438aa	Ds0505_protein_11530_81aa	MGG_00095_EI9604_438aa	MGG_00095_SV9610_438aa	P1609_8027_435aa	Cg_XP_007276132.1, Cg_XP_007276133.1, Cg_XP_007279439.1
OG0000691	MGG_05493T0 | MGG_05493 | Magnaporthe oryzae 70-15 ABC-type Fe3+ transport system (364 aa)	BR32_protein_05493_364aa, BR32_protein_10060_361aa	Ds0505_protein_3018_363aa	MGG_05493_EI9604_364aa, MGG_10060_EI9604_361aa	MGG_05493_SV9610_364aa, MGG_10060_SV9610_361aa	P1609_4458_360aa	Cg_XP_007275031.1, Cg_XP_007281238.1, Cg_XP_007286342.1
OG0000696	MGG_10927T0 | MGG_10927 | Magnaporthe oryzae 70-15 metallo-endopeptidase (348 aa)	BR32_protein_10927_348aa	Ds0505_protein_4072_347aa	MGG_10927_EI9604_348aa	MGG_10927_SV9610_348aa	P1609_11426_347aa	Cg_XP_007272581.1, Cg_XP_007274602.1, Cg_XP_007277083.1, Cg_XP_007277132.1, Cg_XP_007285695.1, Cg_XP_007287740.1
	Red color highlighted those reported by Saitoh et al (2012)
