# Supplementary material for: A Core Effector MoPce1 Is Required for the Pathogenicity of Magnaporthe oryzae by Modulating Catalase‐Mediated H2O2 Homeostasis in Rice
Source: Mol Plant Pathol. 2026 Jan 16;27(1):e70206. doi: 10.1111/mpp.70206 (PMC12811410; doi:10.1111/mpp.70206)
Supplement: Supplementary file 7 — Table S2: List of PCEs functionally analysed. [file MPP-27-e70206-s012.xlsx]

## Sheet: Sheet1
Code	Gene ID	Product
MoPCE1	MGG_05100	cysteine-rich secretory protein (CRISP) / antigen 5 / pathogenesis related-1, MoCap4
MoPCE2	MGG_02853	uncharacterized protein
MoPCE3	MGG_07574	uncharacterized protein
MoPCE4	MGG_08938	uncharacterized protein
MoPCE5	MGG_10510	ribonuclease T2
MoPCE6	MGG_10586	uncharacterized protein
MoPCE7	MGG_15732	uncharacterized protein
