# Supplementary material for: A Core Effector MoPce1 Is Required for the Pathogenicity of Magnaporthe oryzae by Modulating Catalase‐Mediated H2O2 Homeostasis in Rice
Source: Mol Plant Pathol. 2026 Jan 16;27(1):e70206. doi: 10.1111/mpp.70206 (PMC12811410; doi:10.1111/mpp.70206)
Supplement: Supplementary file 24 — Table S19: Primers used in this study. [file MPP-27-e70206-s023.xlsx]

## Sheet: Sheet1
Table S15 Primers used in this study
Primers	Sequence 5'-3'	Annotation
MoPEC1-AF	CTCATACAGACCAAGCGCCCA	MoPEC1 deletion/Southern probe
MoPEC1-AR	TTGACCTCCACTAGCTCCAGCCAAGCCGAAGGCTTGTTGGACAAGGCA
MoPEC1-BF	GAATAGAGTAGATGCCGACCGCGGGTTCACAGGCTTGTGTGCCTTGCA	MoPEC1 deletion
MoPEC1-BR	GAAATGCCTGCAAGGCTGGCT
MoPEC1-tF	ATCGCAGCCGACAAGGTTGGT	MoPEC1 deletion
MoPEC1-tR	GATCCCAAACTCGGTGGTCGT
MoPEC1-UAF	AGGTAGATATGCCAAGTGGCA	MoPEC1 deletion
MoPEC1-UAR	GGTTGGCTTGTATGGAGC
MoPEC1-com_KpnIF	GGGAACAAAAGCTGGGTACCAACGTCTTATACAGCGTGCCT	MoPEC1 complement
MoPEC1-com_HindIIIR	CTCGGTGTTGTCCATAAGCTTGGCCAATGGCGATAGCACGGT
MoPEC1--GFPR	CCCTTGCTCACCATAAGCTTGCCTCCGCCGCCTCCGCCGCAAGCCGACTGGCCAACGAT
MoPot2-qRT-F	ACGACCCGTCTTTACTTATTTGG	qRT-PCR inspection
MoPot2-qRT-R	AAGTAGCGTTGGTTTTGTTGGAT
OsUG-qRT-F	TTCTGGTCCTTCCACTTTCAG	qRT-PCR inspection
OsUG-qRT-R	ACGATTGATTTAACCAGTCCATGA
Psuc2-MoPec1-sp-F	GGAATTTTAATTAAGAATTCATGAAGCTCCTCAACGCCGT	signal peptide
Psuc2-MoPec1-sp-R	ACTATAGGGAGAACCTCGAGGGCCCACACGGGGGCGATGG
PSUC2-seq-F	CTGCCTCATTGATGGTGG	signal peptide
PSUC2-seq-R	TACCAAGCATACAATCAACTCC
Pcxsn-MoPec1-F	CGATACTCGAGGGGGATCCATGCAGCGGACCGCCAGC	Subcellular localization in tobacco
Pcxsn-MoPec1-R	GAAATTCGCTAGTGGATCCCTAGCAAGCCGACTGGCCAA
PCXSN-seq-F	GACCTCGACCTCAACACAACA	Subcellular localization in tobacco
PCXSN-seq-R	GCCAAATGTTTGAACGATCG
PHF223-MoPec1-F	GATATCCAGATCCAGTGGGATCCATGCAGCGGACCGCCAGC	Subcellular localization in rice protoplast
PHF223-MoPec1-R	GGCCGCACTAGTAAGCTTGGTACCGCAAGCCGACTGGCCAACGATG
pBD-MoPec1-F	CTGATCTCAGAGGAGGACCTGCATATGCAGCGGACCGCCAGCGAGATC	Y2H
pBD-MoPec1-R	CGCTGCAGGTCGACGGATCCCCGGGAATTAGCAAGCCGACTGGCCAACGATG
AD-OsCATC-F	GTACCAGATTACGCTCATATG
AD-OsCATC-R	ATGGATCCCTACAAGCACC
AD-OsCATC_N-F	GTACCAGATTACGCTCATATGATGGATCCCTACAAGCACC
AD-OsCATC_N-R	ATGCCCACCCGGGTGGAATTCTTAGCAGGTGGGCTTCCAG
AD-OsCATC_C-F	GTACCAGATTACGCTCATATGATGGGCGTCAAGTCGCTG
AD-OsCATC_C-R	ATGCCCACCCGGGTGGAATTCTTACATGCTCGGCTTCGCG
AD-OsCATC_C1-R	ATGCCCACCCGGGTGGAATTCTTACAGGTAGTTTGGTCCGAGG
AD-OsCATC_C2-F	GTACCAGATTACGCTCATATGCTGCTCCCGCCCAAC
CLUC-MoPce1F	TACGCGTCCCGGGGCGGTACCATGCAGCGGACCGCCAGC	Luciferase complementation assay
CLUC-MoPce1R	ACGAAAGCTCTGCAGGTCGACCTAGCAAGCCGACTGGCCAAC
NLUC-OsCATC-F	ACGGGGGACGAGCTCGGTACCATGGATCCCTACAAGCACCGC
NLUC-OsCATC-R	CGCGTACGAGATCTGGTCGACCATGCTCGGCTTCGCG
Pcxsn-GFP-MoPec1-F	CGATACTCGAGGGGGATCCATGGTGAGCAAGGGCGAGGA	MoPEC1-OX Rice lines（N）
Pcxsn-GFP-MoPec1-R	GAAATTCGCTAGTGGATCCCTAGCAAGCCGACTGGCCAA
OsUbiq-QF	TTCTGGTCCTTCCACTTTCAG	qRT-PCR inspection
OsUbiq-QR	ACGATTGATTTAACCAGTCCATGA
MoPot2-QF	ACGACCCGTCTTTACTTATTTGG
MoPot2-QR	AAGTAGCGTTGGTTTTGTTGGAT
